# Supplementary material for: Exploring Factors Driving the Uneven Distribution of Aspergillus terreus in an Austrian Hotspot Region
Source: Microorganisms. 2025 May 27;13(6):1218. doi: 10.3390/microorganisms13061218 (PMC12195318; doi:10.3390/microorganisms13061218)
Supplement: Supplementary file 1 [file microorganisms-13-01218-s001.zip › Table S1.xlsx]

## Sheet: AFST data
Sample ID	Sample Number	Region	amB 1	amB 2	MW	posa 1	posa 2	MW	isa 1	isa 2	MW	vori 1	vori 2	MW
1 I A	1	Eastern region	2	2	2	0.5	0.5	0.5	2	2	2	2	2	2
5 I C	5	Eastern region	2	2	2	0.5	0.25	0.5	2	4	4	1	2	2
9 II A	9	Eastern region	8	8	8	1	0.5	1	4	4	4	2	4	4
23 IC1	23	Eastern region	2	2	2	0.25	0.25	0.25	1	1	1	0.5	1	1
33 I C	33	Eastern region	2	1	2	1	0.5	1	2	2	2	1	4	4
33 II C	33	Eastern region	2	1	2	1	0.5	1	2	2	2	1	2	2
38 I C	38	Eastern region	2	2	2	0.5	0.5	0.5	1	4	4	2	1	2
38 II C	38	Eastern region	2	2	2	1	0.5	1	1	2	2	2	1	2
39 I A	39	Eastern region	2	2	2	0.5	0.5	0.5	1	4	4	1	2	2
41 I A	41	Eastern region	2	2	2	0.5	0.5	0.5	2	2	2	2	2	2
42 I C	42	Eastern region	2	2	2	0.5	0.5	0.5	1	2	2	1	2	2
42 II C	42	Eastern region	2	2	2	0.25	0.5	0.5	2	4	4	2	2	2
43 I B	43	Eastern region	2	2	2	0.25	0.5	0.5	2	2	2	2	2	2
64 I D	64	Western region	2	2	2	0.25	0.5	0.5	2	4	4	2	2	2
64 II A	64	Western region	2	2	2	0.5	0.5	0.5	2	4	4	2	2	2
64 II B	64	Western region	2	2	2	0.5	0.5	0.5	4	4	4	2	2	2
64 II D	64	Western region	2	2	2	0.5	0.5	0.5	2	2	2	1	1	1
66 IB1	66	Western region	0.5	0.5	0.5	0.25	0.25	0.25	1	1	1	1	1	1
66 ID1	66	Western region	1	1	1	0.25	0.25	0.25	1	1	1	1	1	1
66 IIB1	66	Western region	1	1	1	0.25	0.25	0.25	1	1	1	1	1	1
91 IC1	91	Eastern region	4	4	4	0.25	0.25	0.25	1	2	2	1	1	1
92 IC	92	Eastern region	4	4	4	0.25	0.5	0.5	1	1	1	1	1	1
92 II A	92	Eastern region	4	4	4	0.25	0.5	0.5	1	1	1	1	1	1
92 I A	92	Eastern region	2	2	2	0.25	0.5	0.5	1	1	1	1	1	1
111 II C	111	Eastern region	2	2	2	0.5	0.25	0.5	2	1	2	1	1	1
111 II A	111	Eastern region	2	2	2	0.25	0.25	0.25	1	1	1	1	0.5	1
111 I C	111	Eastern region	2	4	4	0.25	0.5	0.5	1	1	1	1	1	1
112 I B	112	Eastern region	2	2	2	0.5	0.25	0.5	1	1	1	0.5	1	1
159 I B	159	Western region	4	2	4	0.25	0.25	0.25	1	1	1	0.5	1	1
159 II B	159	Western region	4	2	4	0.25	0.25	0.25	2	1	2	1	1	1
159 I D	159	Western region	4	8	8	0.5	0.5	0.5	4	2	4	2	2	2
172 I A	172	Western region	8	8	8	0.5	0.5	0.5	2	1	2	1	1	1
174 I A	174	Western region	4	4	4	0.5	0.25	0.5	2	1	2	1	0.5	1
178 I B	178	Western region	2	2	2	0.25	0.5	0.5	1	1	1	1	1	1
178 I C	178	Western region	8	4	8	0.5	0.5	0.5	1	1	1	2	1	2
178 II B	178	Western region	4	2	4	0.5	0.25	0.5	2	1	2	1	0.5	1
178 II C	178	Western region	4	2	4	0.5	0.25	0.5	2	1	2	1	1	1
180 IB1	180	Western region	2	2	2	0.5	0.25	0.5	2	1	2	1	1	1
180 I C	180	Western region	4	2	4	0.5	0.25	0.5	2	0.5	2	2	0.5	2
180 II B	180	Western region	4	2	4	0.5	0.25	0.5	2	1	2	2	1	2
188 II A	188	Eastern region	8	4	8	0.5	0.25	0.5	1	1	1	1	1	1
196 I B	196	Western region	>8	8	8	0.25	0.25	0.25	2	1	2	2	1	2
196 II B	196	Western region	4	2	4	0.25	0.25	0.25	1	1	1	0.5	0.5	0.5
198 I A	198	Eastern region	>8	8	8	0.5	0.25	0.5	2	2	2	2	1	2
202 I C	202	Eastern region	8	8	8	0.5	0.25	0.5	2	2	2	1	1	1
207 I B	207	Eastern region	8	8	8	0.5	0.5	0.5	2	2	2	2	2	2
207 I C	207	Eastern region	2	8	8	0.5	0.5	0.5	2	2	2	2	2	2
208 I A	208	Eastern region	4	4	4	0.5	0.5	0.5	1	1	1	1	1	1
208 I C	208	Eastern region	4	2	4	0.25	0.25	0.25	1	1	1	1	1	1
208 II A	208	Eastern region	8	8	8	0.5	0.5	0.5	2	2	2	1	1	1
208 II B	208	Eastern region	2	2	2	0.25	0.25	0.25	1	1	1	1	1	1
208 II C	208	Eastern region	2	2	2	0.5	0.5	0.5	2	2	2	2	2	2
209 IIC1	209	Eastern region	2	2	2	0.25	0.25	0.25	1	2	2	0.5	1	1
212 I C	212	Eastern region	2	2	2	0.5	0.5	0.5	2	2	2	2	2	2
212 II A	212	Eastern region	2	2	2	0.5	0.5	0.5	2	2	2	2	2	2
212 II B	212	Eastern region	2	2	2	0.5	0.5	0.5	1	2	2	1	1	1
212 II C	212	Eastern region	2	4	4	0.25	0.25	0.25	1	1	1	0.5	1	1
220 I C	220	Western region	2	2	2	0.25	0.25	0.25	1	2	2	1	1	1
220 II B	220	Western region	2	4	4	0.25	0.25	0.25	1	2	2	1	1	1
220 II C	220	Western region	2	4	4	0.25	0.25	0.25	1	2	2	1	2	2
233 II A	233	Eastern region	2	2	2	0.25	0.25	0.25	1	2	2	1	2	2
250 I B	250	Eastern region	2	2	2	0.25	0.25	0.25	1	2	2	1	1	1
250 I C	250	Eastern region	2	2	2	0.25	0.25	0.25	1	2	2	1	1	1
250 II A	250	Eastern region	2	2	2	0.25	0.5	0.5	1	2	2	1	1	1
250 IIB1	250	Eastern region	1	1	1	0.125	0.25	0.25	1	1	1	1	0.5	1
251 II A	251	Eastern region	2	2	2	0.25	0.25	0.25	1	2	2	1	1	1
252 I B	252	Eastern region	2	4	4	0.25	0.25	0.25	1	2	2	1	1	1
253 I A	253	Eastern region	8	>8	8	0.25	0.5	0.5	1	2	2	1	2	2
253 I C	253	Eastern region	2	4	4	0.25	0.5	0.5	1	2	2	1	1	1
253 II A	253	Eastern region	2	2	2	0.25	0.25	0.25	1	2	2	0.5	2	2
256 IA1	256	Eastern region	1	1	1	0.125	0.25	0.25	1	1	1	1	0.5	1
256 IB1	256	Eastern region	2	2	2	0.5	0.25	0.5	2	1	2	1	1	1
256 IIA1	256	Eastern region	1	1	1	0.25	0.25	0.25	1	2	2	0.5	0.5	0.5
256 IIC1	256	Eastern region	1	1	1	0.25	0.25	0.25	1	1	1	0.5	0.5	0.5
256 IIB1	256	Eastern region	1	1	1	0.125	0.25	0.25	1	1	1	1	0.5	1
258 B1	258	Western region	1	2	2	0.125	0.25	0.25	1	1	1	0.5	1	1
261 II B	261	Western region	4	4	4	0.5	0.5	0.5	4	2	4	2	2	2
261 II C	261	Western region	4	8	8	0.5	0.5	0.5	4	4	4	2	2	2
267 I A	267	Western region	4	4	4	0.5	0.5	0.5	4	2	4	2	2	2
267 I B	267	Western region	4	8	8	0.5	0.5	0.5	2	4	4	2	2	2
267 II B	267	Western region	>8	>8	>8	0.5	0.5	0.5	4	4	4	2	2	2
267 II C	267	Western region	>8	>8	>8	0.5	0.5	0.5	4	4	4	2	2	2
274 II A	274	Eastern region	2	4	4	0.5	0.5	0.5	4	4	4	2	2	2
276 II A	276	Eastern region	4	4	4	0.5	0.25	0.5	4	2	4	4	2	4
307 I C	307	Western region	2	2	2	0.25	0.25	0.25	2	2	2	2	1	2
314 I A	314	Eastern region	4	4	4	0.5	0.5	0.5	4	4	4	4	2	4
314 I B	314	Eastern region	4	4	4	0.5	0.5	0.5	4	4	4	2	2	2
314 I C	314	Eastern region	4	4	4	0.5	0.5	0.5	4	4	4	2	1	2
314 II B	314	Eastern region	4	4	4	0.5	0.25	0.5	4	4	4	2	2	2
314 II C	314	Eastern region	2	4	4	0.5	0.5	0.5	4	4	4	2	1	2
315 II B	315	Eastern region	8	>8	8	0.5	0.5	0.5	4	4	4	2	1	2
315 II C	315	Eastern region	8	>8	8	0.5	0.5	0.5	4	2	4	2	1	2
336 IIA1	336	Eastern region	2	2	2	0.5	0.25	0.5	2	2	2	1	1	1
339 I C	339	Eastern region	2	2	2	0.25	0.5	0.5	2	2	2	1	2	2
339 I B	339	Eastern region	2	2	2	0.25	0.5	0.5	2	2	2	1	1	1
339 II C	339	Eastern region	2	2	2	0.25	0.25	0.25	4	2	4	1	2	2
340 I C	340	Eastern region	2	2	2	0.25	0.5	0.5	2	1	2	0.5	2	2
340 I A	340	Eastern region	2	2	2	0.25	0.5	0.5	2	2	2	1	2	2
359 I A	359	Eastern region	8	4	8	0.5	0.5	0.5	4	2	4	1	2	2
380 IIA1	380	Western region	2	1	2	0.5	0.5	0.5	4	2	4	2	1	2
387 IA1	387	Eastern region	2	2	2	0.25	0.25	0.25	2	1	2	1	1	1
387 IB1	387	Eastern region	2	2	2	0.5	0.25	0.5	2	1	2	2	1	2
387 IIC1	387	Eastern region	2	2	2	0.5	0.25	0.5	2	2	2	1	1	1
407 IA1	407	Eastern region	2	2	2	0.5	0.25	0.5	2	1	2	2	1	2
407 IB1	407	Eastern region	2	4	4	0.5	0.25	0.5	2	1	2	2	1	2
407 IIA1	407	Eastern region	2	2	2	0.5	0.25	0.5	2	1	2	1	1	1
407 IIB1	407	Eastern region	2	1	2	0.5	0.25	0.5	1	1	1	1	1	1
407 IIC1	407	Eastern region	2	1	2	0.25	0.125	0.25	2	1	2	2	0.5	2
408 IA1	408	Eastern region	2	2	2	0.25	0.25	0.25	2	1	2	1	1	1
408 IB1	408	Eastern region	2	2	2	0.5	0.25	0.5	2	1	2	1	1	1
408 IC1	408	Eastern region	2	2	2	0.25	0.25	0.25	2	1	2	1	1	1
408 IIA1	408	Eastern region	4	4	4	0.5	0.25	0.5	2	2	2	2	1	2
408 IIB1	408	Eastern region	2	2	2	0.5	0.25	0.5	2	1	2	1	1	1
408 IIC1	408	Eastern region	2	2	2	0.25	0.25	0.25	2	1	2	1	1	1
418 IA1	418	Eastern region	2	2	2	0.5	0.25	0.5	2	1	2	1	1	1
418 IIA1	418	Eastern region	2	2	2	0.5	0.25	0.5	2	1	2	2	1	2
